# Supplementary material for: T908 Polymeric Micelles Improved the Uptake of Sgc8-c Aptamer Probe in Tumor-Bearing Mice: A Co-Association Study between the Probe and Preformed Nanostructures
Source: Pharmaceuticals (Basel). 2021 Dec 23;15(1):15. doi: 10.3390/ph15010015 (PMC8780797; doi:10.3390/ph15010015)
Supplement: Supplementary file 1 [file pharmaceuticals-15-00015-s001.zip]

Archive with 1 entries (1 files):
- pharmaceuticals-1477720-supplementary.pdf
